# Supplementary material for: Trends in Kampo Medicine Usage as Supportive Care During Anticancer Drug Treatment in Japanese Patients: A Nationwide Cohort Analysis from Fiscal Years 2015 to 2021
Source: Curr Oncol. 2025 Feb 10;32(2):100. doi: 10.3390/curroncol32020100 (PMC11854802; doi:10.3390/curroncol32020100)
Supplement: Supplementary file 1 [file curroncol-32-00100-s001.zip]

Archive with 1 entries (1 files):
- curroncol-3424502-supplementary.pdf
